# Supplementary material for: Genome-Wide Identification of the CAT Genes and Molecular Characterization of Their Transcriptional Responses to Various Nutrient Stresses in Allotetraploid Rapeseed
Source: Int J Mol Sci. 2024 Nov 25;25(23):12658. doi: 10.3390/ijms252312658 (PMC11640766; doi:10.3390/ijms252312658)
Supplement: Supplementary file 1 [file ijms-25-12658-s001.zip]

Archive with 2 entries (2 files):
- Supplementary pictures.pdf
- Supplementary tables.pdf
